# Supplementary material for: Freeze-Drying for the Reduction of Fruit and Vegetable Chain Losses: A Sustainable Solution to Produce Potential Health-Promoting Food Applications
Source: Plants (Basel). 2025 Jan 9;14(2):168. doi: 10.3390/plants14020168 (PMC11768221; doi:10.3390/plants14020168)
Supplement: Supplementary file 1 [file plants-14-00168-s001.zip]

Archive with 1 entries (1 files):
- plants-3332916-supplementary.pdf
